# Supplementary material for: Coffee and Cocoa By-Products as Valuable Sources of Bioactive Compounds: The Influence of Ethanol on Extraction
Source: Antioxidants (Basel). 2025 Jan 1;14(1):42. doi: 10.3390/antiox14010042 (PMC11762683; doi:10.3390/antiox14010042)
Supplement: Supplementary file 1 [file antioxidants-14-00042-s001.zip]

Archive with 1 entries (1 files):
- antioxidants-3391645-supplementary-2.pdf
